# Supplementary material for: IL-12 reprograms CAR-expressing natural killer T cells to long-lived Th1-polarized cells with potent antitumor activity
Source: Nat Commun. 2024 Jan 2;15:89. doi: 10.1038/s41467-023-44310-y (PMC10762263; doi:10.1038/s41467-023-44310-y)
Supplement: Supplementary file 4 — Source Data [file 41467_2023_44310_MOESM4_ESM.xlsx]

## Sheet: Fig 1
Figure 1E	pg/ml IL-12	NT					GFP					IL12(I)GFP
	IgG	14.8	14.2	14.5	16.4	13.9	13.7	13.7	12.8	14	14.3	3638.9	3591.9	3288.2	3006.6	3169
	Va24	14.8	14.3	14	17	14.2	15.1	13.4	13.7	14.6	14.5	3817	3792.9	3386.7	3207.3	3617.8
Figure 1H	pg/ml IFNg	NT					GFP					IL12(I)GFP
	IgG	11	3.6	6.5	0	1.3	42.6	6.9	46.97	1.5	32.9	365.3	185.6	84	55.3	542.4
	Va24	1073.7	6191	6488.8	1803.9	4615.7	1446.1	5088.6	5366.6	1195.7	6668.4	9165.83	6826.3	6094.2	9929.56	6912.3
	pg/ml IL-4	NT					GFP					IL12(I)GFP
	IgG	0	0	0	0	0	0	0	0	0	0	0	0	0	0	0
	Va24	717.75	1133	1209.23	638.8	189.7	485.07	832.2	795.82	352.1	470.3	204	405.4	93.7	195.9	295.7
Figure 1I	IL12b	IFNg	T-Bet
	145876	23.91	2.33
	120897	28.44	3.11
	103892	30.16	2
	8924.83	45.277	2.998
	9570.02	51.192	2.355
Figure 1G

## Sheet: Fig 2
Figure 2C	% CHLA-225 CD1d+	NT				GFP				IL12iGFP
	-	28.5	73.9	52.4	65.9	72	69.8	32.9	49.4	70	73.9	51.7	36.1
	aGal	15.1	26.6	13.6	24.3	34.3	29.3	4.21	12.1	17.2	36.9	22.2	21.2
Figure 2E	% CD62L+ NKTs	NT	GFP	IL12(i)GFP
		49.6	58.3	83
		43.7	45.7	97.2
		34.6	31.1	83
		29	29.1	59.9
		19.4	20.6	67.8
		44.5	44	78.5
		45.3	51	87.4
		38.7	38.7	87
		40.2	35	91.8
		48.1	41.4	88.8
Figure 2F		CD62L	FOXO1
		7.25	1.38
		8.9	1.53
		8.11	1.73
		7.97	1.473
		9.336	2.016
Figure 2G	% CD62L+ NKTs	Unsort	Unsort IL12	CD62L+	CD62L+ IL12	CD62L-	CD62L- IL12
		33.9	36.5	81.3	86.7	8.27	41.4
		51.9	58.2	87.7	95.5	14.1	55.7
		46.8	66.2	93.1	98.4	7.26	33.2
		42.9	87.8	82.8	99.4	14.8	73.3

## Sheet: Fig 3
Figure 3B	# NKTs blood	Days	GFP									IL12(i)GFP
		10	13.4	14.4	8	6.8	0	63.7	77.5	55.9	69.2	73.8	161.4	71.4	26.2	400.4	587.2	790.2	166.3	446.6
		20	0	8.5	27.9	0	0	86.3	25.1	59.8	138.3	18859.3	4522.3	6976.2	6345.9	17739.4	10901	91411.1	12759	168187
		30	0	12.8	171.9	0	0	16.7	33.3	182.5	0	241825	141474	341182	164040	323574	467703	489135	207990	452000
	# NKTs		GFP									IL12(i)GFP
		Liver	1356.4	0	10729.9	890.9	573.1	495.1	6832.5	792.2	1221.6	35294939	13489000	18781732	1.20013e+07	28663913	1.93096e+07	9.92416e+07	1.04722e+08	6.43756e+07
		Spleen	17	51.8	21	173.1	4.9	133.3	38.7	207.5	0	1.22934e+07	7.26892e+06	2.81303e+06	3735000	2.70617e+07	3.51352e+06	3.51352e+06	4.71539e+06	8.82041e+06
Figure 3C	% CD62L	Blood	Liver	Spleen
		56.6	70.7	82.8
		69	53.9	66.7
		78.3	63.4	69.4
		78.7	65.1	85.2
		79.7	61.1	77.3
		76.1	63.7	72.7
		69.3	54.5	72.7
		60.8	53.8	76.2
		71	59.1	73

## Sheet: Fig 4
Figure 4D	% residual cells	Cycle 1				Cycle 2			Cycle 3
		BV173	GD2	CAR19	CAR19_IL12	BV173	CAR19	CAR19_IL12	BV173	CAR19	CAR19_IL12
		97.3	92.5	0	0	96.7	1.89	0.39	95	81.6	0.059
		94.2	68.6	0.15	0.021	99.4	0	0	97.7	75.8	0
		98.9	66.1	0.086	0.011	99.1	0.061	0.011	99	66	0.35
Figure 4G	Survival		Days	GD2_IL12	CAR19	CAR19_IL12
		GD2_12	20	1
			21	1
			21	1
			22	1
			22	1
			22	1
			22	1
			23	1
		CAR19	27		1
			34		1
			34		1
			43		1
			48		1
			62		1
			68		1
			68		1
		CAR19_12	41			1
			41			1
			74			0
			74			0
			74			0
			57			1
			66			1
			74			0
Figure 4H	# NKTs blood	CAR.GD2(I)IL12	CAR.CD19	CAR.CD19(I)IL12
		4572	861	7655
		11011	1185	8509
		10565	689	19339
		426	529	2993
		320	0	3670
		137	74	421
		511	223	118

## Sheet: Fig 5
Figure 5E	% residual cells	Cycle 1					Cycle 2			Cycle 3
		CHLA	NT	CAR19_IL12	GD2	GD2_IL12	CHLA	GD2	GD2_IL12	CHLA	GD2	GD2_IL12
		94	52.4	41.8	1.3	0.9	97.2	4.79	0.1	61.4	26.1	8.55
		75.6	59.2	39.9	8.53	3.53	97.5	3.33	2.74	63.5	75.4	1.64
		82.2	63.5	34.5	1.79	1.75	94.6	59.1	0.07	93.9	17.6	0.55
		96.5	36	37.2	0.63	0.51	96.6	15.8	0.59	84.6	13.3	0.31
		95.7	26.8	38.3	1.89	1.13	94.3	5.81	0.74	83	49	4.5
Figure 5F	# NKTs	GD2					GD2_IL12
	Cycle 1	53970.7	85469.8	98208.3	85675.8	125702	47620.5	170588	222008	108007	87530.7
	Cycle 2	44580.4	7738.17	97575.9	114977	167215	657294	2.71077e+06	3.25893e+06	517155	314900
	Cycle 3	37363.6	4639.43	80757.9	136325	92807	693768	1.12078e+06	3.36717e+06	423426	884100
Figure 5G	IL-12	Cycle 1				Cycle 2		Cycle 3
		NT	CAR19_IL12	GD2	GD2_IL12	GD2	GD2_IL12	GD2	GD2_IL12
		0	541.8	0	393.1	0	746.2	0	949
		0	515	0	752.8	0	1738.4	0	1819.6
		0	1562.1	0	1831.5	0	3782.4	0	4667.8
		0	1163.3	0	1318.8	0	2099.1	0	2914.9
	IFNg	Cycle 1				Cycle 2		Cycle 3
		NT	CAR19_IL12	GD2	GD2_IL12	GD2	GD2_IL12	GD2	GD2_IL12
		0	57.6	285.2	729.4	324.9	474.2	75.1	281.6
		0	53.9	266.5	889.8	12.7	828	0	627.7
		0	51.2	115.8	711.5	154.8	889.4	75.7	831.9
		0	39.4	229.3	595.9	71.4	512.1	53.6	506
	IL-4	Cycle 1				Cycle 2		Cycle 3
		NT	CAR19_IL12	GD2	GD2_IL12	GD2	GD2_IL12	GD2	GD2_IL12
		0	0	30.6	0	37.4	13.6	10.2	0
		0	0	20.4	0	39.7	15.8	4.6	0
		0	0	20.4	0	76.4	23.8	30.6	9.1
		0	17	12.5	0	37.4	0	29.4	6.8

## Sheet: Fig 6
Figure 6C	BLI	Days	CAR19_19										GD2										GD2_12										Rechallenging
		0	391000	441000	453000	562000	541000		491000	497000	512000	547000	418000	485000	495000	535000	575000	436000	542000	580000	534000	692000	468000	466000	525000	471000	662000	462000	517000	475000	536000	597000
		7	317000	438000	496000	486000	526000		623000	721000	815000	631000	342000	407000	430000	517000	548000	356000	487000	579000	567000	680000	445000	458000	497000	511000	560000	519000	543000	656000	678000	672000
		14	3800000	3570000	4290000	2310000	2980000		7560000	8600000	4340000	2280000	467000	562000	692000	566000	723000	473000	507000	566000	682000	659000	516000	517000	611000	563000	628000	529000	587000	663000	649000	639000
		21	73100000	50800000	91700000	19400000	17000000		202000000	294000000	84200000	31200000	424000	610000	1980000	584000	686000	1830000	2160000	1630000	1680000	875000	536000	526000	680000	687000	706000	849000	944000	832000	617000	652000
		26				172000000	150000000						607000	3270000	3020000	616000	1220000	6780000	10900000	4600000	12400000	3060000	415000	571000	1450000	605000	609000	678000	1410000	1880000	632000	691000
		34											3510000		5470000	754000	1950000	33000000	101000000		59300000		406000	481000	614000	598000	616000	706000		4460000	640000	778000
		40											4650000		8530000	913000	3100000						87200	104000	125000	121000	115000	846000		7430000	902000	867000
		48													61400000	1970000	50700000						385000	514000	553000	473000	699000	623000			732000	859000
		55														8970000	65500000						452000	635000	612000	661000	780000	588000			709000	2060000
		63															630000000						551000	606000	734000	630000	748000	648000			599000	931000	447000	478000	488000
		70																					462000	585000	636000	655000	690000	640000			704000	818000	709000	670000	794000
		77																					498000	626000	590000	564000	616000	630000			639000	7830000	17000000	11700000	8180000
		84																					486000	643000	679000	657000	661000	1760000			1300000	9740000	225000000	353000000	286000000
Figure 6D	Survival		Days	CAR19_IL12	GD2	GD2_IL12
		CAR19_IL12	22	1
			22	1
			22	1
			26	1
			26	1
			21	1
			21	1
			23	1
			24	1
		GD2	40		1
			32		1
			49		1
			62		1
			64		1
			35		1
			33		1
			26		1
			35		1
			32		1
		GD2_IL12	90			0
			90			0
			90			0
			90			0
			90			0
			31			1
			42			1
			84			1
			90			0
			90			0
Figure 6E	# NKTs blood	CAR19_IL12	GD2	GD2_IL12
		38871	44	14911
		15038	11	10612
		4945	10	15260
		15042	62	23768
		15819	396	41692
			527	5495
		1500	0	4518
		8877	20	621
		14089	55	5862
		14671	13	6257
Figure 6F	IL12	CAR19_IL12	GD2	GD2_IL12		IFNg	CAR19_IL12	GD2	GD2_IL12
		7891.76	24.34	10892.9			49.56	42.825	123.66
		1851.54	28.75	82141.8			51.5	56.695	190.87
		2653.49	19.895	24426.5			53.605	43.705	108.075
		5704.45	30.215	41179.5			53.715	47.21	161.405
		4642.99	22.86	14560.4			35.29	39.86	88.845
			28.75	1640.84				51.26	106.735
		203.675	45.57	3404.74			40.305	55.7	91.19
		1433.7	24.33	1813.08			44.86	40.53	65.49
		5205.33	34.61	129790			1045.06	46.48	987.55
		4266.51	31.675	15295			227.735	46.32	599.835
	GM-CSF	CAR19_IL12	GD2	GD2_IL12		IL-2	CAR19_IL12	GD2	GD2_IL12
		59.94	11.365	57.945			5.625	21.035	30.12
		45.66	15.205	127.655			5.055	29.13	25.64
		45.715	13.38	82			4.68	20.27	12.345
		56.6	20.45	109.675			5.06	22.565	28.155
		49.86	20.45	73.66			3.73	19.13	29.52
			27.64	45.745				20.08	22.95
		28.4	15.205	45.745			5.62	39.83	12.16
		38.73	14.31	25.295			3.54	15.73	27.58
		73.58	22.815	314.355			8.055	27.6	39.21
		90.24	15.205	121.46			5.625	22.19	20.27

## Sheet: Fig 7
Figure 7H	Survival		Days	NT	GD2	GD2_12	GD2_12mTM			Figure 7E
		NT	24	1
			25	1
			26	1
			25	1
			25	1
			24	1
		GD2	31		1
			33		1
			48		1
			49		1
		GD2_12	40			1
			65			0
			65			0
			65			0
		GD2_12TM	48				1
			65				0
			65				0
			65				0
Figure 7I	# NKT blood	GD2	GD2_IL12	GD2_IL12mTM
		397	17070	10133
		667	11381.7	6625.03
		323	6330.31	4351.45
		511	7459.36	11652.9
Figure 7J	IL-12	GD2	GD2_IL12	GD2_IL12mTM		IFNg	GD2	GD2_IL12	GD2_IL12mTM
		0	7886.05	23.52			354.92	1445.9	1337.18
		0	8329.62	0			45.09	3168.17	2262.25
		0	3168.52	219.87			24.69	4102.84	3183.98
		0	3139.94	0			162.04	2530.09	1129.93
Figure 7L	Survival	Days	NT	IL12	IL12mTM	IL15
		21	1
		21	1
		23	1
		62		0
		62		0
		62		0
		42		1
		62			0
		62			0
		35			1
		62			0
		62			0
		40				1
		41				1
		27				1
		33				1
		42				1

## Sheet: Fig S1
Figure S1A	% GFP+ cells	NT	GFP	IL12(i)GFP
		0.84	78.9	74.6
		0.2	77.7	77.5
		0	81.1	83.6
		0.18	76.7	82
		0.3	80.9	81.5
		0.4	76.8	85.2
		0.3	72.1	72
		0.1	78.8	75.8
		0.19	82.8	83.1
		0	72.9	66.9
Figure S1B	% iNKT+ cells	NT	GFP	IL12(i)GFP
		98.6	95	97
		98.8	98.8	96.2
		97.4	97.7	96.6
		97.9	97.6	95.8
		99.1	98.6	97
		97.8	98	95.3
		89	90.4	92.4
		98.2	97.3	95.9
		98	98.7	97.7
		97.8	98.2	94.6
Figure S1C	% CD212+ cells	NT	GFP	IL12(i)GFP
		97.2	99	60.3
		92.2	96.2	72.6
		97.7	98.3	64.9
		95.8	98.8	68.5
		97.5	97.8	52.5
Figure S1D		2				3				4				5+
Polyfunctionality	dNGFR IgG	0.17	0.35	0.5	0.3	0	0	0.4	0.2	0	0	0	0	0	0	0	0
	IL12(I)dNGFR IgG	5.92	4.85	5.09	5.03	0.85	1.35	0.5	0.88	0	0	0.2	0.13	0	0	0.1	0.13
	dNGFR Va24	2.71	9.06	7.58	2.3	1.36	4.46	3.55	1	0.45	1.97	0.95	0.29	0.3	1.44	0.95	0
	IL12(I)dNGFR Va24	10.23	12.66	10.27	10.51	3.56	7.96	6.67	6.02	1.55	4.44	4.7	2.96	1.64	4.7	3.83	2.52
Figure S1E		Effector				Stimulatory				Chemoattractive				Regulatory				Inflammatory
Polyfunctionality	dNGFR IgG	1.02	2.48	1.33	0.77	0.69	0	3.35	1.57	0	0.61	0	0	0	0	0.71	1.48	0	0	3.97	1.36
Strength Index	IL12(I)dNGFR IgG	11	15.79	14.19	18.08	0	1.9	0.45	2.3	3.05	0	4.03	2.4	1.13	0	0	1.03	1.94	11.32	1.51	2.91
	dNGFR Va24	46.77	180.15	138.96	36.76	7.49	30.8	8.07	5.23	30.21	86.3	75.57	14	4.34	16.97	5.62	0	0	0	0	0
	IL12(I)dNGFR Va24	120.06	291.99	264.15	201.14	3.01	22.22	14.77	27.44	33.03	85.29	108.52	74.5	2.47	35.48	8.35	4.29	14.16	29.29	2.68	28.37

## Sheet: Fig S2
Figure S2B	MFI	PD-1				TIM-3				LAG-3				CTLA4
		NT	GFP	IL12(i)GFP		NT	GFP	IL12(i)GFP		NT	GFP	IL12(i)GFP		NT	GFP	IL12(i)GFP
		548	311	3118		2696	2733	4518		2661	3260	7441		187	178	402
		601	250	4150		2101	1882	5711		4736	3038	9213		146	171	595
		352	445	6956		1391	1716	4607		5131	5621	9869		418	373	571
		303	317	2176		1271	2540	4235		1969	2018	3781		258	317	425
		337	410	2823		1940	1872	4213		830	1204	4356		170	226	377
Figure S2C	% of positive cells	CD4-CD8-										CD4+										CD8+
	NT	19.7	57.5	8.8	19.6	8	25.9	14.7	25.4	19.2	11.2	77.5	25	80.7	70.2	90	61.4	72.1	68.4	62.5	77.4	2.5	16.1	10.1	9.9	1.8	11.3	12.7	4.88	17.9	10.8
	GFP	14.6	56.5	9	19.7	7.9	17.7	15.7	19.6	19.4	6.6	82.8	27.3	80	68.9	90.4	68.9	71.8	74.1	62.1	85.5	2.1	14.9	10.4	11.1	1.5	11.8	11.8	4.79	18.1	7.05
	IL12(i)GFP	15.9	60.6	7.5	19.1	7.8	21	16.3	13.8	24.2	2.67	81.5	23.9	83.3	69.5	90.3	66.8	71.3	79	62	92.2	1.9	14	8.7	10.8	1.7	11.1	11.8	4.25	13.5	4.44
Figure S2E	% CHLA-225	NT				GFP				IL12iGFP
	-	62	77.7	48.1	72.3	69	60	39.5	49.4	79.7	76.2	71.3	58
	aGal	51	81.8	68.7	76.9	77.4	80.3	55.8	49.7	76.8	68.7	65.1	63.1
Figure S2F	Number of NKTs	Unsort	Unsort IL12	CD62L+	CD62L+ IL12	CD62L-	CD62L- IL12
		212748	182571	223195	187393	131532	117442
		107566	77753.9	33087.8	35134.2	34798	35134.2
		63760.2	54084.4	91963	77180.5	39966.9	20065.9
		69963.6	25125.1	41250	23272.6	63284.3	13837.3

## Sheet: Fig S3
Figure S3A	pg/ml	IL-15			IL-21
		NT	IL15		NT	IL21
		0.49	30.09		0	3745.53
		0	48.09		0	1395.49
		0.36	18.12		0	4452.67
Figure S3B	% of positive cells		AnnV-7AAD-			AnnV+7AAD-			AnnV+7AAD+
		NT	41	43.6	43	43.2	39.3	35	14.8	16.1	20.5
		IL12	53.2	37.5	46.5	35.1	51	39.3	9.35	10.1	12.2
		IL15	51.4	41.3	37.5	33	41.7	42.2	15.1	16	19.5
		IL21	57.9	47.1	51	28.3	37.6	31.8	13	14.4	16.2
		IL21+12	39	43	31.7	44.9	45.8	49.1	14.2	9.79	18.2
Figure S3C	pg/ml	IFNg						IL-4
		NT	IL12	IL15	IL21	IL21+12		NT	IL12	IL15	IL21	IL21+12
		1950.26	4437.68	1763.69	2513.67	4792.58		1950.26	4437.68	1763.69	2513.67	4792.58
		3134.61	5966.22	2498.52	3223.23	5872.73		3134.61	5966.22	2498.52	3223.23	5872.73
		4153.13	6505.05	4491.37	5507.04	6498.28		4153.13	6505.05	4491.37	5507.04	6498.28

[truncated: 6 more sheets: Fig S4, Fig S5, Fig S6, Fig S7, Fig S8, Fig S10]
